# Supplementary material for: Combining modularity, conservation, and interactions of proteins significantly increases precision and coverage of protein function prediction
Source: BMC Genomics. 2010 Dec 20;11:717. doi: 10.1186/1471-2164-11-717 (PMC3017542; doi:10.1186/1471-2164-11-717)
Supplement: Additional file 2 — Complete results of the strict and relaxed network comparisons. This files contains the complete results of the strict and relaxed network comparisons for pairs of species and three, four, five and six species combinations. The number of OrthoMCL groups, interologs from strict and relaxed definition as well as the total number of CCS and the size of the largest CCS are given. [file 1471-2164-11-717-S2.XLS]

## Sheet: Tabelle1
	Species	CCS Criteria	# OrthoMCL	# Interologs	CCS (>= 3)	largest CCS
	rno-mmu	strict	597	117	56 (20)	13
		relaxed		1181	17 (2)	544
	rno-hsa	strict	828	432	101 (24)	220
		relaxed		4069	13 (3)	860
	rno-dme	strict	489	57	36 (10)	6
		relaxed		1089	14 (2)	445
	rno-cel	strict	302	10	9 (1)	3
		relaxed		428	17 (5)	231
	rno-sce	strict	215	19	14 (2)	4
		relaxed		992	9 (1)	203
	mmu-hsa	strict	2517	1259	267 (70)	567
		relaxed		13678	39 (1)	2445
	mmu-dme	strict	1222	133	87 (16)	9
		relaxed		3497	32 (1)	1097
	mmu-cel	strict	656	34	29 (3)	3
		relaxed		1002	29 (2)	525
	mmu-sce	strict	525	87	53 (3)	13
		relaxed		3377	8 (1)	509
	hsa-dme	strict	3243	578	201 (39)	216
		relaxed		19132	20 (1)	3132
	hsa-cel	strict	1398	144	107 (16)	8
		relaxed		5666	20 (1)	1319
	hsa-sce	strict	1667	789	184 (21)	303
		relaxed		20876	10 (1)	1638
	dme-cel	strict	1317	87	72 (11)	3
		relaxed		3103	21 (3)	1182
	dme-sce	strict	1514	137	73 (17)	17
		relaxed		16093	8 (1)	1486
	cel-sce	strict	705	55	49 (2)	3
		relaxed		5506	6 (1)	679
	rno-mmu-hsa	strict	513	64	36 (11)	10
		relaxed	513	525	51 (7)	287
	rno-mmu-dme	strict	295	9	7 (2)	3
		relaxed	295	64	36 (7)	7
	rno-mmu-cel	strict	207	4	1 (0)	2
		relaxed	207	35	19 (5)	7
	rno-mmu-sce	strict	119	1	1 (0)	2
		relaxed	119	22	16 (2)	5
	rno-hsa-dme	strict	349	19	18 (1)	3
		relaxed	349	184	42 (11)	95
	rno-hsa-cel	strict	214	2	2 (0)	2
		relaxed	214	91	31 (6)	36
	rno-hsa-sce	strict	151	5	5 (0)	2
		relaxed	151	88	31 (9)	22
	mmu-dme-sce	strict	415	5	5 (0)	2
		relaxed	415	122	58 (12)	13
	hsa-dme-cel	strict	1094	47	44 (3)	3
		relaxed	1094	260	117 (29)	58
	dme-cel-sce	strict	573	16	16 (0)	2
		relaxed	214	97	60 (12)	8
	rno-dme-sce	strict	164	3	2 (1)	3
		relaxed	164	41	20 (5)	6
	rno-cel-sce	strict	124	1	1 (0)	2
		relaxed	124	22	18 (1)	4
	mmu-hsa-dme	strict	926	50	43 (5)	4
		relaxed	926	489	120 (18)	208
	mmu-hsa-cel	strict	495	14	14 (0)	2
		relaxed	495	176	64 (15)	41
	mmu-hsa-sce	strict	409	37	23 (2)	9
		relaxed	409	256	86 (16)	31
	mmu-dme-cel	strict	514	13	13 (0)	2
		relaxed	514	81	56 (11)	6
	mmu-cel-sce	strict	264	2	2 (0)	2
		relaxed	264	48	38 (2)	4
	hsa-dme-sce	strict	1270	45	38 (4)	4
		relaxed	1270	692	163 (23)	187
	hsa-cel-sce	strict	624	25	25 (0)	2
		relaxed	624	309	102 (20)	61
	rno-dme-cel	strict	241	5	4 (1)	3
		relaxed	241	35	21 (6)	6
	rno-mmu-hsa-dme	strict	238	6	6 (0)	2
		relaxed	238	213	36 (6)	102
	rno-mmu-hsa-cel	strict	150	0	0	0
		relaxed	150	133	29 (6)	50
	rno-mmu-hsa-sce	strict	78	0	0	0
		relaxed	78	58	26 (3)	11
	rno-mmu-dme-cel	strict	157	1	1 (0)	2
		relaxed	157	34	18 (4)	9
	rno-mmu-dme-sce	strict	87	0	0	0
		relaxed	87	34	17 (4)	5
	hsa-dme-cel-sce	strict	519	12	12 (0)	2
		relaxed	519	300	94 (14)	61
	rno-hsa-cel-sce	strict	88	8	8 (0)	2
		relaxed	88	48	20 (4)	9
	rno-mmu-cel-sce	strict	80	0	0	0
		relaxed	80	18	16 (0)	2
	rno-hsa-dme-cel	strict	173	2	2 (0)	2
		relaxed	173	88	23 (5)	34
	rno-hsa-dme-sce	strict	122	1	1 (0)	2
		relaxed	122	76	36 (8)	7
	rno-dme-cel-sce	strict	99	1	1 (0)	1
		relaxed	99	25	16 (3)	3
	mmu-hsa-dme-cel	strict	374	6	6 (0)	2
		relaxed	374	176	57 (7)	57
	mmu-hsa-dme-sce	strict	325	4	4 (0)	2
		relaxed	325	238	73 (16)	20
	mmu-dme-cel-sce	strict	209	1	1 (0)	2
		relaxed	209	61	40 (7)	5
	mmu-hsa-cel-sce	strict	180	1	1 (0)	2
		relaxed	180	95	18 (4)	9
	rno-mmu-hsa-dme-cel	strict	121	0	0	0
		relaxed	121	25	13 (4)	5
	rno-mmu-hsa-dme-sce	strict	71	0	0	0
		relaxed	71	19	13 (1)	3
	rno-mmu-hsa-cel-sce	strict	49	0	0	0
		relaxed	49	10	10 (0)	2
	rno-mmu-dme-cel-sce	strict	59	0	0	0
		relaxed	59	3	3 (0)	2
	rno-hsa-dme-cel-sce	strict	79	1	1 (0)	2
		relaxed	79	13	11 (1)	3
	mmu-hsa-dme-cel-sce	strict	165	1	1 (0)	2
		relaxed	165	26	23 (2)	3
	rno-mmu-hsa-dme-cel-sce	strict	50	0	0	0
		relaxed	50	15	11 (2)	3
