# Supplementary material for: Combining modularity, conservation, and interactions of proteins significantly increases precision and coverage of protein function prediction
Source: BMC Genomics. 2010 Dec 20;11:717. doi: 10.1186/1471-2164-11-717 (PMC3017542; doi:10.1186/1471-2164-11-717)
Supplement: Additional file 3 — Complete results of the CCS-based function prediction approach. This file contains the complete results of the combined CCS-based function prediction approach for pairs of species and three, four, five and six species combinations. CCS from strict and relaxed network comparison are used depending on the species combinations. [file 1471-2164-11-717-S3.XLS]

## Sheet: Tabelle1
	Species	# Predictions	P	R	# Predictions	P	R	# Predictions	P	R
	rno	3090	0.55	0.19	1482	0.66	0.21	688	0.62	0.19
	mmu	4555	0.42	0.27	3007	0.43	0.35	1216	0.64	0.22
	rno	14086	0.50	0.10	6545	0.60	0.11	1569	0.76	0.14
	hsa	15423	0.40	0.16	7214	0.48	0.2	2621	0.69	0.23
	rno	2313	0.45	0.19	971	0.52	0.14	129	0.77	0.27
	dme	2808	0.62	0.24	1353	0.78	0.22	963	0.84	0.59
	rno	152	0.42	0.19	0	0	0	0	0	0
	cel	0	0	0.0	0	0	0	0	0	0
	rno	135	0.55	0.10	135	0.55	0.11	52	0.75	0.22
	sce	1046	0.31	0.34	772	0.24	0.34	166	0.67	0.52
	mmu	20816	0.51	0.11	8256	0.60	0.16	2847	0.70	0.21
	hsa	22924	0.38	0.11	7186	0.49	0.17	1408	0.68	0.19
	mmu	4098	0.40	0.21	657	0.45	0.17	141	0.82	0.42
	dme	4392	0.54	0.21	3440	0.61	0.2	767	0.70	0.3
	mmu	276	0.44	0.17	99	0.75	0.24	0	0	0
	cel	24	0.58	0.1	18	0.61	0.11	0	0	0
	mmu	286	0.28	0.42
	sce	1785	0.71	0.66	1717	0.73	0.76	1425	0.78	0.79
	hsa	26122	0.23	0.15	4387	0.43	0.17	690	0.70	0.22
	dme	23680	0.56	0.13	16426	0.64	0.15	7012	0.70	0.19
	hsa	415	0.57	0.15	175	0.67	0.17
	cel	260	0.65	0.13	193	0.74	0.19	27	0.70	0.23
	hsa	22329	0.42	0.19	10876	0.50	0.21	4553	0.58	0.23
	sce	23576	0.69	0.18	20628	0.73	0.19	12817	0.83	0.23
	dme	308	0.59	0.07	176	0.69	0.13	160	0.69	0.15
	cel	49	0.61	0.13	19	0.89	0.16	9	1.0	0.38
	dme	6890	0.51	0.36	5431	0.53	0.29	1873	0.67	0.37
	sce	4815	0.63	0.34	3183	0.66	0.35	1378	0.81	0.46
	cel	26	0.62	0.14	24	0.67	0.14	14	0.71	0.25
	sce	129	0.79	0.27	129	0.79	0.27	129	0.79	0.27
	rno	20967	0.39	0.07	9653	0.50	0.08	1148	0.68	0.10
	mmu	14814	0.44	0.08	5957	0.55	0.09	1729	0.61	0.13
	hsa	17307	0.39	0.1	8109	0.44	0.14	1452	0.58	0.18
	rno	1119	0.61	0.16	398	0.68	0.14	100	0.71	0.17
	mmu	1600	0.55	0.23	793	0.61	0.21	45	0.89	0.19
	dme	2588	0.59	0.25	2095	0.65	0.29	189	0.92	0.38
	rno	377	0.54	0.06	151	0.56	0.07
	mmu	287	0.55	0.11	17	0.76	0.05	11	1.0	0.20
	cel	154	0.46	0.13	14	0.57	0.21	6	0.67	0.14
	rno	51	0.53	0.05	40	0.52	0.06
	mmu	49	0.24	0.04	22	0.23	0.1
	sce	71	0.82	0.1	69	0.84	0.19	59	0.85	0.27
	rno	7644	0.42	0.09	4797	0.46	0.09	541	0.71	0.14
	hsa	6804	0.44	0.13	2448	0.51	0.15	326	0.75	0.24
	dme	8378	0.44	0.11	4491	0.5	0.11	1385	0.63	0.13
	rno	2866	0.33	0.05	977	0.49	0.07	104	0.62	0.14
	hsa	1606	0.38	0.07	167	0.69	0.08
	cel	537	0.32	0.07	143	0.61	0.18	18	0.94	0.52
	rno	1125	0.63	0.20	485	0.67	0.27	182	0.85	0.30
	hsa	1489	0.56	0.29	368	0.85	0.34	212	0.89	0.34
	sce	1870	0.60	0.25	1206	0.61	0.17	219	0.86	0.24
	mmu	542	0.45	0.09	296	0.41	0.2	18	0.78	0.09
	dme	2728	0.59	0.25	2237	0.64	0.26	1018	0.61	0.4
	sce	2664	0.68	0.31	2158	0.71	0.35	1654	0.75	0.66
	hsa	3746	0.42	0.13	1175	0.56	0.18	83	0.87	0.19
	dme	7140	0.55	0.12	4284	0.65	0.15	1246	0.80	0.36
	cel	1709	0.47	0.11	828	0.65	0.14	135	0.68	0.12
	dme	1310	0.60	0.15	1083	0.66	0.19	376	0.70	0.29
	cel	729	0.42	0.17	589	0.47	0.23	63	0.65	0.26
	sce	1352	0.68	0.2	1096	0.76	0.23	653	0.86	0.4
	rno	870	0.50	0.19	597	0.58	0.2	185	0.81	0.22
	dme	1399	0.48	0.25	1366	0.49	0.26	299	0.76	0.33
	sce	914	0.59	0.27	748	0.61	0.24	186	0.82	0.18
	rno	85	0.78	0.12	81	0.79	0.11	39	0.82	0.29
	cel	24	0.62	0.12	24	0.62	0.12
	sce	533	0.57	0.41	12	0.67	0.09
	mmu	10837	0.51	0.11	4838	0.66	0.15	1339	0.79	0.24
	hsa	10898	0.43	0.11	3744	0.61	0.18	645	0.62	0.29
	dme	20025	0.51	0.11	13409	0.6	0.14	6135	0.68	0.21
	mmu	2332	0.47	0.09	729	0.62	0.2	110	0.73	0.22
	hsa	1864	0.52	0.09	386	0.68	0.12	115	0.64	0.14
	cel	1139	0.40	0.09	359	0.5	0.08	148	0.65	0.11
	mmu	1709	0.56	0.13	601	0.59	0.22	243	0.84	0.36
	hsa	3152	0.53	0.13	2030	0.61	0.15	590	0.64	0.14
	sce	6671	0.64	0.15	6043	0.67	0.16	3713	0.75	0.20
	mmu	1055	0.44	0.14	444	0.62	0.23	323	0.68	0.27
	dme	1480	0.66	0.19	1418	0.67	0.2	625	0.83	0.32
	cel	402	0.54	0.13	189	0.63	0.13	47	0.61	0.18
	mmu
	cel	35	0.77	0.22	27	0.89	0.23	27	0.89	0.23
	sce	116	0.97	0.24	116	0.97	0.68	116	0.97	0.78
	hsa	13347	0.54	0.18	8032	0.62	0.24	2778	0.69	0.25
	dme	20531	0.64	0.19	16317	0.68	0.19	8708	0.80	0.27
	sce	19400	0.73	0.20	17295	0.76	0.22	10644	0.83	0.28
	hsa	2892	0.54	0.16	1566	0.69	0.22	627	0.72	0.21
	cel	2059	0.55	0.15	1353	0.62	0.16	1092	0.64	0.2
	sce	6832	0.71	0.19	6350	0.74	0.2	3059	0.87	0.27
	rno	850	0.53	0.14	294	0.64	0.23	23	0.96	0.21
	dme	1371	0.73	0.26	1220	0.77	0.33	919	0.85	0.74
	cel	211	0.61	0.3	190	0.66	0.48	168	0.67	0.52
	rno	8936	0.37	0.07	5903	0.42	0.08	331	0.73	0.1
	mmu	6622	0.38	0.07	1849	0.61	0.08	626	0.73	0.13
	hsa	8787	0.36	0.1	2369	0.55	0.12	169	0.73	0.22
	dme	9552	0.45	0.09	4857	0.54	0.09	1474	0.69	0.11
	rno	4980	0.33	0.06	1722	0.49	0.09	162	0.65	0.07
	mmu	1896	0.38	0.05	420	0.43	0.06	34	0.74	0.12
	hsa	2460	0.38	0.07	215	0.72	0.10
	cel	834	0.47	0.09	327	0.67	0.17	95	0.78	0.17
	rno	243	0.49	0.06	172	0.55	0.08
	mmu	309	0.45	0.10	52	0.65	0.08
	hsa	239	0.47	0.07	24	0.62	0.08
	sce	550	0.55	0.10	523	0.55	0.10	16	0.69	0.19
	rno	511	0.52	0.11	305	0.66	0.20	197	0.75	0.44
	mmu	310	0.50	0.12	159	0.47	0.23
	dme	1407	0.55	0.26	1370	0.55	0.29	399	0.67	0.41
	cel	245	0.42	0.15	27	0.15	0.11	6	0.67	0.22
	rno	169	0.52	0.08	142	0.58	0.1	56	0.55	0.09
	mmu	342	0.55	0.1	307	0.56	0.1	18	1.0	0.14
	dme	807	0.49	0.17	772	0.49	0.17	422	0.67	0.19
	sce	280	0.71	0.12	241	0.76	0.13	168	0.82	0.18
	hsa	3670	0.46	0.16	1215	0.66	0.23	531	0.74	0.22
	dme	5319	0.63	0.15	4164	0.66	0.18	1594	0.83	0.22
	cel	3263	0.43	0.19	1979	0.60	0.20	1054	0.68	0.22
	sce	6363	0.71	0.21	5850	0.73	0.22	2888	0.83	0.28
	rno	202	0.41	0.05	168	0.43	0.05	73	0.59	0.14
	hsa	306	0.39	0.08	30	0.33	0.09
	cel	270	0.44	0.11	197	0.46	0.09	67	0.67	0.23
	sce	414	0.59	0.09	363	0.66	0.09	109	0.78	0.13
	rno
	mmu
	cel
	sce
	rno	3758	0.40	0.08	2683	0.46	0.10	554	0.63	0.17
	hsa	2468	0.35	0.08	1007	0.42	0.10	108	0.78	0.18
	dme	4722	0.41	0.10	1719	0.50	0.09	171	0.69	0.09
	cel	867	0.45	0.10	452	0.55	0.10	124	0.68	0.15
	rno	443	0.64	0.10	442	0.64	0.13	192	0.86	0.27
	hsa	870	0.66	0.22	306	0.82	0.18	220	0.81	0.31
	dme	721	0.71	0.14	631	0.68	0.13	557	0.67	0.15
	sce	598	0.68	0.14	553	0.67	0.14	258	0.84	0.27
	rno	344	0.46	0.2	233	0.49	0.25
	dme	616	0.54	0.28	597	0.55	0.29	196	0.77	0.25
	cel	114	0.69	0.27	114	0.69	0.49	105	0.70	0.61
	sce	202	0.53	0.12	188	0.55	0.14	79	0.78	0.26
	mmu	3424	0.48	0.09	896	0.58	0.15	225	0.87	0.42
	hsa	3607	0.38	0.10	585	0.57	0.10	26	0.92	0.50
	dme	6232	0.50	0.11	5019	0.53	0.12	1751	0.69	0.21
	cel	1338	0.48	0.09	659	0.55	0.09	173	0.63	0.09
	mmu	1212	0.66	0.17	459	0.81	0.32	53	0.81	0.34
	hsa	3301	0.48	0.28	1658	0.57	0.33	436	0.65	0.81
	dme	5561	0.56	0.29	4642	0.57	0.29	1400	0.59	0.55
	sce	5159	0.63	0.31	4906	0.63	0.31	2140	0.73	0.72
	mmu	125	0.71	0.06	25	0.76	0.05	7	1.0	0.10
	dme	684	0.50	0.12	628	0.52	0.13	108	0.60	0.14
	cel	220	0.60	0.15	220	0.60	0.18	209	0.63	0.19
	sce	381	0.69	0.13	214	0.86	0.12	175	0.87	0.27
	mmu	236	0.47	0.08	67	0.84	0.14	36	0.86	0.31
	hsa	475	0.35	0.20	24	0.67	0.15
	cel	736	0.43	0.16	566	0.50	0.17	117	0.62	0.14
	sce	1154	0.64	0.17	1022	0.66	0.17	256	0.86	0.17
